# Supplementary material for: Agricultural Holdings and Slaughterhouses’ Impact on Patterns of Pathological Findings Observed during Post-Mortem Meat Inspection
Source: Animals (Basel). 2021 May 18;11(5):1442. doi: 10.3390/ani11051442 (PMC8157594; doi:10.3390/ani11051442)
Supplement: Supplementary file 1 [file animals-11-01442-s001.zip]

Archive with 3 entries (3 files):
- PAPER_Figure S1.pdf
- PAPER_Figure S2.pdf
- PAPER_Table S1_18042021.pdf
